# Supplementary material for: HOXC6 promotes migration, invasion and proliferation of esophageal squamous cell carcinoma cells via modulating expression of genes involved in malignant phenotypes
Source: PeerJ. 2019 Mar 14;7:e6607. doi: 10.7717/peerj.6607 (PMC6421064; doi:10.7717/peerj.6607)
Supplement: Supplemental Information 1 [file peerj-07-6607-s001.zip › raw data/Figure 2/Fig 2B-IHC score of HOXC6.xls]

## Sheet: Sheet1
Normal tissues	Tumor
0	50
40	300
10	140
70	200
150	300
20	160
10	200
10	200
20	200
60	100
10	80
180	300
20	60
160	200
10	80
20	180
60	120
10	200
150	300
60	100
50	100
80	200
80	120
240	300
10	160
30	200
10	300
