# Supplementary material for: HOXC6 promotes migration, invasion and proliferation of esophageal squamous cell carcinoma cells via modulating expression of genes involved in malignant phenotypes
Source: PeerJ. 2019 Mar 14;7:e6607. doi: 10.7717/peerj.6607 (PMC6421064; doi:10.7717/peerj.6607)
Supplement: Supplemental Information 1 [file peerj-07-6607-s001.zip › raw data/Figure 2/Fig 2C-HOXC6 mRNA expression level(Ratio of tunor and normal).xls]

## Sheet: Sheet1
Ratio tumor/normal
10.56
8.58
5.99
5.96
5.73
4.2
3.54
3.52
3.48
3.34
2.93
2.93
2.66
2.66
2.23
2.19
1.92
1.87
1.8
1.74
1.6
1.53
1.52
1.36
0.89
0.75
0.64
0.62
0.39
0.29
0.09
0.01
