# Supplementary material for: HOXC6 promotes migration, invasion and proliferation of esophageal squamous cell carcinoma cells via modulating expression of genes involved in malignant phenotypes
Source: PeerJ. 2019 Mar 14;7:e6607. doi: 10.7717/peerj.6607 (PMC6421064; doi:10.7717/peerj.6607)
Supplement: Supplemental Information 1 [file peerj-07-6607-s001.zip › raw data/Figure 3/Fig 3B-HOXC6 mRNA expression level.xls]

## Sheet: Sheet1
Eca109-NEO	Eca109-HOXC6	TE10-NEO	TE10-HOXC6
1.102	6.413	1.032	4.849
0.905	6.461	0.965	5.273
1	6.438	0.99	5.08
