# Supplementary material for: HOXC6 promotes migration, invasion and proliferation of esophageal squamous cell carcinoma cells via modulating expression of genes involved in malignant phenotypes
Source: PeerJ. 2019 Mar 14;7:e6607. doi: 10.7717/peerj.6607 (PMC6421064; doi:10.7717/peerj.6607)
Supplement: Supplemental Information 1 [file peerj-07-6607-s001.zip › raw data/Figure 4/Fig 4C-4D.xls]

## Sheet: Fig 4C
	wound healing width（μm）
Time(hrs)	Eca109-HOXC6								Eca109-NEO
0	0	0	0	0	0	0	0	0	0	0	0	0	0	0	0
2	78.1287	42.787	61.3391	57.2445	53.4921	63.6691	78.7884	60.2478	47.4274	41.2289	56.1126	31.9783	40.7766	41.0328	48.0696
4	129.929	106.372	142.3	148.304	118.229	129.655	174.584	119.162	114.932	78.9575	114.973	81.6569	111.31	115.617	110.066
6	189.47	195.706	242.618	226.347	205.366	217.548	273.951	188.187	187.813	137.352	174.213	142.536	191.238	199.015	188.386
8	255.409	273.228	339.719	328.274	286.779	317.974	356.851	271.928	271.911	202.212	252.176	226.332	271.781	273.715	296.289
10	308.765	335.217	423.648	394.228	359.271	401.683	452.967	357.388	338.002	244.699	298.659	260.649	355.764	310.421	388.642
12	393.399	435.627	510.289	467.862	426.205	494.848	523.04	413.522	410.016	296.114	355.459	353.79	413.536	371.684	472.855
14	472.592	492.365	550.15	494.79	511.209	533.354	700.885	530.375	450.034	363.204	432.105	398.266	480.259	437.546	638.788
16	474.969	639.041	715.559	695.216	556.525	724.958	700.885	561.414	501.695	425.551	551.809	460.56	531.835	503.541	638.788
18	655.996	639.041	715.559	695.216	688.981	724.958	700.885	677.182	540.877	548.994	551.809	512.375	602.22	542.633	638.788
	wound healing width（μm）after 18h
	Eca109-HOXC6	Eca109-NEO
	655.996	540.877
	639.041	548.994
	715.559	551.809
	695.216	512.375
	688.981	602.22
	724.958	542.633
	700.885	638.788
	677.182

## Sheet: Fig 4D
	wound healing width（μm）
Time(hrs)	TE10-HOXC6											TE10-NEO
0	0	0	0	0	0	0	0	0	0	0	0	0	0	0	0	0	0	0	0	0	0	0	0
2	34.3239	42.287	48.5229	48.8943	35.4183	63.222	42.7258	40.6043	42.5308	23.3169	32.4098	25.4301	16.2739	26.6823	20.6476	30.2135	36.6829	40.734	29.0123	28.5319	25.1188	23.5306	26.592
4	83.9195	104.576	121.296	112.493	91.892	143.687	109.838	99.7016	96.4005	68.2576	63.8476	58.3898	50.3425	69.5482	60.7499	77.7001	80.277	75.1554	73.1615	73.7123	65.1899	56.7392	65.1402
6	134.574	146.688	179.833	175.376	138.291	216.091	161.81	158.672	147.82	106.097	95.3953	82.022	78.3745	122.606	95.4928	114.312	112.826	110.309	105.081	104.609	88.6863	87.5182	96.9576
8	167.514	185.256	209.314	217.866	176.069	271.263	201.348	192.274	188.397	134.294	120.627	106.894	99.7545	159.18	128.537	156.521	158.266	153.575	131.142	141.774	121.949	115.189	132.162
10	191.938	224.35	246.416	264.865	203.347	314.133	234.377	219.217	222.574	158.416	136.439	128.018	119.721	203.013	145.121	170.346	175.918	189.759	148.861	163.401	153.244	140.83	165.274
12	216.161	241.885	273.289	290.436	225.77	327.417	267.094	245.55	243.959	180.992	155.998	141.33	139.781	223.256	174.135	192.954	196.408	200.058	171.747	189.241	193.862	159.448	183.525
14	239.434	266.426	291.49	309.566	243.519	361.627	291.933	262.803	266.875	203.786	170.751	151.571	154.289	240.975	195.429	208.272	198.87	224.142	215.218	216.132	208.67	173.443	205.547
16	256.653	277.045	306.546	340.525	272.076	385.371	311.888	284.802	288.742	226.965	183.823	169.417	165.727	252.694	216.006	227.568	233.133	260.03	237.869	226.265	230.217	181.32	235.296
18	275.904	292.767	337.565	352.936	283.723	410.519	336.999	302.707	314.471	244.37	200.545	179.654	179.232	264.173	220.02	252.794	251.067	288.195	251.577	236.545	252.769	191.036	249.277
20	296.43	307.908	363.524	382.957	307.773	427.545	360.074	320.611	333.855	276.438	213.641	194.499	191.068	275.264	233.526	276.938	261.218	314.079	286.226	241.987	253.17	208.02	262.485
22	309.674	316.473	380.115	393.205	318.658	434.765	366.292	329.791	352.834	280.661	227.206	205.909	194.046	281.879	246.528	289.997	271.426	318.899	296.657	254.191	273.226	212.18	266.685
24	325.088	323.95	386.741	419.728	329.924	452.114	378.086	338.86	356.32	299.214	228.299	213.831	203.646	285.644	248.713	304.956	296.642	324.945	307.244	262.483	269.788	212.502	267.176
26	330.85	328.923	392.632	422.827	341.957	454.661	387.512	357.84	366.499	308.156	233.842	221.261	207.043	287.233	253.106	313.715	303.242	325.86	307.009	264.431	286.734	218.392	277.121
28	329.739	325.31	388.05	433.284	347.653	459.509	408.524	360.627	370.582	313.086	236.917	224.669	211.297	287.939	254.94	311.642	308.016	328.962	314.09	267.666	298.048	220.73	277.079
	wound healing width（μm）after 28h
	TE10-HOXC6	TE10-NEO
	329.739	224.669
	325.31	211.297
	388.05	287.939
	433.284	254.94
	347.653	311.642
	459.509	308.016
	408.524	328.962
	360.627	314.09
	370.582	267.666
	313.086	298.048
	236.917	220.73
		277.079
