# Supplementary material for: HOXC6 promotes migration, invasion and proliferation of esophageal squamous cell carcinoma cells via modulating expression of genes involved in malignant phenotypes
Source: PeerJ. 2019 Mar 14;7:e6607. doi: 10.7717/peerj.6607 (PMC6421064; doi:10.7717/peerj.6607)
Supplement: Supplemental Information 1 [file peerj-07-6607-s001.zip › raw data/Figure 5/Fig 5C-5D.xls]

## Sheet: Fig 5C
	invasion width（μm）
Time(hrs)	Eca109-HOXC6						Eca109-NEO
0	0	0	0	0	0	0	0	0	0	0	0	0	0	0
2	24.3844	21.5065	37.4942	35.5699	31.0436	24.2205	23.3739	34.8799	36.5439	21.5108	29.1741	24.2308	24.5639	24.6676
4	48.3393	43.3109	67.6394	76.168	62.7313	49.4006	48.4513	50.5574	54.155	39.9819	45.0881	42.0743	53.322	45.6368
6	76.0299	62.3703	91.0424	97.6974	87.6822	65.8435	70.7443	67.7525	70.6747	56.566	75.5579	59.9074	67.8074	66.8561
8	91.9791	78.7345	106.761	122.967	105.925	75.2249	82.4525	87.2652	84.9641	78.057	94.3869	77.696	80.4161	78.8755
10	103.26	92.7343	123.058	146.409	124.612	87.5141	97.3798	101.535	104.478	98.4464	111.605	99.4983	89.5598	96.3072
12	134.13	115.001	138.97	159.102	140.189	98.383	113.049	114.93	135.627	111.328	127.217	113.027	102.176	113.879
14	162.939	131.084	161.589	186.437	164.856	113.04	122.683	126.874	154.662	123.413	145.458	131.657	117.806	138.006
16	182.511	151.522	186.772	203.754	183.796	128.964	127.833	134.252	164.592	135.658	164.417	150.387	124.879	157.116
18	200.448	175.943	203.918	225.524	195.925	138.006	140.733	144.707	184.414	144.278	186.367	174.794	137.579	170.021
20	229.71	197.297	222.588	250.07	217.154	153.942	141.56	148.962	190.538	155.192	198.679	182.099	150.637	180.687
22	250.699	215.173	232.959	270.068	232.122	168.661	140.99	151.878	191.545	168.997	212.795	191.706	160.246	194.331
24	283.815	246.873	246.131	272.459	245.374	180.357	140.404	163.232	210.838	174.2	228.309	198.689	166.576	216.218
	invasion width（μm） after 24h
	Eca109-HOXC6	Eca109-NEO
	283.815	140.404
	246.873	163.232
	246.131	210.838
	272.459	174.2
	245.374	228.309
	180.357	198.689
		166.576
		216.218

## Sheet: Fig 5D
	invasion width（μm）
Time(hrs)	TE10-HOXC6								TE10-NEO
0	0	0	0	0	0	0	0	0	0	0	0	0	0	0	0
2	23.1965	26.9717	26.5028	19.9038	21.0604	23.9559	22.8033	19.6009	21.7867	18.551	20.2648	18.1703	16.2127	20.1694	16.886
4	44.5662	59.951	63.5914	45.8858	45.0465	49.5002	43.8462	47.1369	46.2727	36.4433	41.7849	36.3749	38.5015	45.7738	36.1373
6	63.3662	89.2186	103.021	70.931	79.5903	75.6014	66.5116	82.603	72.4301	57.8036	68.6487	58.0807	61.7759	68.655	54.848
8	83.9516	119.993	132.123	95.2272	109.248	98.3727	95.3745	107.546	92.5393	75.5403	87.6914	77.2282	87.1935	92.5476	72.0919
10	94.889	143.121	168.126	120.767	133.436	119.986	123.243	125.188	113.371	99.5356	109.217	88.4945	101.674	110.199	87.4716
12	110.07	163.159	184.396	141.207	156.556	131.839	143.58	141.223	129.498	116.496	130.032	105.038	114.42	132.338	100.819
14	122.655	176.268	210.613	160.541	181.633	157.666	161.581	160.361	153.448	134.99	152.689	121.838	132.059	148.789	117.003
16	138.973	205.531	229.252	180.251	206.428	177.484	178.606	178.653	170.786	152.79	179.28	133.562	148.178	162.22	133.339
18	149.733	219.185	242.156	200.123	228.687	197.122	204.497	200.424	191.186	171.158	191.438	159.955	164.613	183.983	144.107
20	183.82	248.634	273.027	231.412	258.931	218.376	217.079	219.329	212.801	180.823	214.946	187.052	183.24	203.528	154.885
22	188.194	265.867	284.431	250.664	268.925	232.618	233.312	239.157	252.988	189.046	228.177	193.297	195.927	215.709	166.723
	invasion width（μm） after 22h
	TE10-HOXC6	TE10-NEO
	188.194	252.988
	265.867	189.046
	284.431	228.177
	250.664	193.297
	268.925	195.927
	232.618	215.709
	233.312	166.723
	239.157
