# Supplementary material for: HOXC6 promotes migration, invasion and proliferation of esophageal squamous cell carcinoma cells via modulating expression of genes involved in malignant phenotypes
Source: PeerJ. 2019 Mar 14;7:e6607. doi: 10.7717/peerj.6607 (PMC6421064; doi:10.7717/peerj.6607)
Supplement: Supplemental Information 1 [file peerj-07-6607-s001.zip › raw data/Figure 6/Fig 6.xls]

## Sheet: Fig 6A-growth curve
Time（hrs）	Eca109-NEO												Eca109-HOXC6
0	3.01054	3.80077	3.40421	3.90328	3.07906	3.39702	3.03133	3.73232	3.61917	3.91309	4.07928	3.29272	4.43095	3.99404	4.54444	3.99273	4.55667	3.32401	3.49456	3.18137	4.2173	3.39474	3.79745
2	3.71739	4.93783	4.27781	4.96353	3.94314	4.17309	3.64321	4.72715	4.6522	5.13421	4.96705	4.31276	5.59896	5.23672	5.94669	5.25213	6.20054	4.27608	4.9312	4.52876	5.87699	4.11583	4.73516
4	4.66477	6.07897	5.27789	5.9605	4.89203	5.31229	4.76956	5.54142	5.83534	6.4432	6.0798	5.22684	7.31729	6.4126	7.32068	6.51062	7.61384	5.35692	6.11357	5.37529	6.92246	4.92685	5.69525
6	5.76999	7.20905	6.26354	7.00762	6.14224	6.05369	5.92472	7.50028	7.15047	8.06145	7.66502	6.04429	8.28878	7.88282	9.4427	7.65155	8.33976	6.64698	6.91534	6.62294	8.21024	5.84065	7.29871
8	6.33793	8.15691	6.87079	8.32684	6.67841	6.28191	6.40825	8.41222	7.97317	9.12108	8.76747	6.76807	9.55605	8.77535	10.2628	8.87834	10.2632	7.36047	7.76408	7.67697	9.35082	7.11711	8.64915
10	7.47651	9.0672	7.59525	9.29287	7.4437	7.45572	7.40364	10.1372	9.18435	9.79899	10.1346	7.58773	10.8588	9.61877	11.7193	9.69993	11.0792	8.15007	8.92994	8.36628	10.4388	8.17957	9.99206
12	7.96198	9.87753	8.04653	9.93769	8.42603	8.22046	7.81416	9.01774	10.031	10.4877	11.1336	7.92861	12.2625	10.5981	13.0214	11.1293	12.3508	9.24914	9.47102	8.93602	11.6649	8.81673	10.3352
14	8.60985	11.0385	8.59009	10.9615	9.05435	8.54906	8.31012	10.091	10.4949	11.2485	12.1674	8.64832	12.8965	12.0311	14.1111	12.3379	13.2132	10.1212	11.1941	9.93341	12.6466	9.0004	11.6971
16	9.45444	11.8939	9.6846	11.3116	9.68826	8.94065	8.74586	9.96719	10.5718	11.5399	12.0916	9.35718	13.6878	12.946	15.3952	12.9721	14.6577	10.7125	11.7815	10.8601	14.0941	10.1943	12.7525
18	10.1558	12.2609	9.89024	11.8972	10.0421	9.88554	9.47053	10.8592	11.1786	12.0144	13.5165	10.2352	15.3516	14.6874	16.7717	14.1948	15.7447	12.2164	12.3383	12.226	14.6663	11.4222	13.6809
19.1667	10.9916	13.3666	10.7196	13.2451	10.4644	10.3068	9.66864	12.0645	12.184	12.6339	13.6916	10.8414	16.6227	16.135	19.204	15.8352	16.3732	13.5055	13.4856	13.169	16.1421	12.2917	16.1086
21.1667	11.9171	14.6803	11.1988	14.1975	11.5499	11.9934	10.5166	12.5801	12.5868	13.7517	14.6954	11.7134	18.3213	16.728	20.3035	17.3093	19.6174	15.0778	15.5933	14.1123	16.9978	13.1124	16.9087
23.1667	12.2875	15.9811	12.0076	14.8634	12.3757	12.196	11.0216	14.0914	13.7104	14.6329	16.3192	12.8711	20.5773	19.088	22.9779	18.8261	21.7286	15.2584	16.9182	15.2997	18.3837	14.2901	17.9558
25.1667	13.5617	17.8326	12.7635	16.4186	13.4056	13.3458	11.8701	14.0284	14.722	16.7438	16.526	13.6179	21.7292	20.7982	24.2364	19.9816	24.3999	17.7174	18.1669	17.5583	20.5245	16.2823	19.9809
27.1667	15.4772	19.3416	14.5589	18.5382	15.2121	13.9847	13.0811	15.0283	15.5061	18.2232	19.0664	15.0613	24.3848	22.7842	27.212	23.0905	25.9528	18.7596	20.01	18.7741	22.8432	17.9181	22.8162
29.1667	16.2822	20.0993	15.0032	19.2834	16.6142	15.3685	14.5336	16.212	17.022	19.4041	20.4736	15.9415	26.338	24.6484	29.6524	24.6333	28.3523	19.8799	22.1968	20.2465	25.3242	20.2599	23.2074
31.1667	17.6075	22.1818	16.3485	20.4943	17.7201	15.907	15.0045	18.3294	19.0702	20.7047	22.4972	17.1769	28.0429	27.2325	33.4365	26.5676	29.6949	23.4313	25.037	22.9459	27.7087	22.2578	25.6879
33.1667	19.0811	24.0029	17.4982	22.5103	18.9107	17.6769	16.1215	19.8163	20.6468	21.9031	24.3257	18.4638	31.8843	30.8168	36.6497	30.0993	34.9468	25.8529	26.9715	25.3993	31.8704	23.8749	28.0587
35.1667	20.8967	26.4992	18.2614	24.2561	21.3781	19.7674	17.0255	19.7249	23.0375	24.1428	27.0858	19.8657	36.0935	31.4584	39.8663	33.3612	37.1688	27.7697	30.1819	27.3521	34.2048	26.1766	30.9625
37.1667	22.4676	29.6681	20.0847	25.3363	22.4601	21.6281	18.5225	23.4691	24.7937	26.3922	28.2268	20.913	38.5214	36.3162	43.8077	37.2137	42.272	31.5098	32.9128	30.9523	36.6542	28.3835	34.5274
39.1667	25.2081	32.2433	22.7614	26.8136	25.4269	23.692	21.0495	24.8406	26.4415	28.3353	31.3461	21.9768	41.2283	38.5431	47.8376	40.8	45.6549	34.2426	37.2654	33.6558	41.7874	32.1741	37.6364
41.1667	27.6185	34.746	24.853	31.5298	27.6858	26.3544	22.9766	26.5818	28.4467	30.3166	34.1821	24.6216	44.535	42.2236	53.5347	46.2206	51.2142	37.0634	41.2889	37.9325	46.4268	34.8513	40.0764
43.1667	29.953	38.0377	26.9888	32.2468	30.886	27.6013	25.3354	29.5682	30.0445	32.8446	37.7731	26.0583	49.9892	46.5037	58.2834	49.4479	53.6028	40.4191	42.0779	41.5369	48.7653	39.1795	44.2643
45.1667	33.3284	40.84	28.8504	38.7167	32.2559	30.9796	26.9801	33.5361	33.1275	35.3377	40.4395	28.9348	55.2151	51.0366	66.0699	53.5826	57.6663	45.7753	48.4324	45.1412	54.5147	41.8247	48.5278
47.1667	35.3738	44.2791	31.8409	42.2316	35.6309	31.7166	28.3786	33.825	37.6951	36.8711	42.8576	31.2952	60.1058	56.2876	70.802	57.9308	66.3586	50.4173	52.2496	51.1594	59.678	47.8438	52.8643
49.1667	37.9062	48.5623	34.7532	43.7693	39.7088	33.1002	30.7767	37.6234	41.6961	42.5392	49.4622	34.6579	64.2307	61.1289	76.3074	62.4435	70.1177	54.8408	56.8179	55.1342	66.0553	50.3929	57.6288
51.1667	39.5842	53.1823	37.2994	46.7658	43.5185	37.1702	34.9416	39.1773	44.5744	46.274	51.2351	37.2665	67.7261	65.2377	79.4729	70.1711	75.3953	61.1992	62.4115	60.7524	68.6176	58.1256	62.6568
53.1667	43.0181	56.6876	40.9121	53.0667	46.6901	40.5898	38.7595	46.2689	48.5636	49.1515	53.04	39.8886	73.1618	70.976	86.6801	74.1696	83.7903	65.3659	70.0597	65.7771	74.3385	62.0918	66.3517
55.1667	46.6176	61.022	44.5207	57.36	48.8354	43.0062	39.5551	50.1152	53.5149	53.1778	59.6469	43.641	76.6958	74.9959	90.3486	77.3783	86.6176	68.4977	72.2189	70.9391	79.5035	68.9278	70.3508
Time（hrs）	TE10-NEO																				TE10-HOXC6
0	7.66682	7.58876	7.47465	7.27082	7.68773	8.86016	8.28572	9.32267	9.05445	7.96474	8.12826	9.11581	8.32988	8.16722	9.80593	9.97118	8.19269	7.9563	7.36133	9.34605	5.4921	5.09356	5.70425	6.00478	6.34239	5.46816	5.77208	7.01928	6.2477	5.94815	6.31374	5.98314	7.21684	5.86721	5.20657	5.48132	6.96205	6.2977	5.82731	6.71447	6.56323	6.96065	6.82804	6.21202	7.14034	6.98212	7.69752	6.5373
3	9.14914	8.92898	9.30325	8.58016	9.41878	10.6252	10.3441	12.1211	11.6908	10.1008	10.5377	11.634	10.5866	10.6621	11.9045	12.0394	9.63732	9.93971	8.75126	11.3585	7.62454	6.58819	7.70066	7.81409	9.19239	7.79811	8.06926	9.57366	8.3595	8.0552	8.69291	8.25714	9.89868	8.05183	6.95812	7.57679	9.43411	8.59646	7.95815	9.301	8.91509	9.27218	9.06893	8.16964	9.43306	9.51481	10.0627	8.20211
6	12.5068	11.869	12.458	11.5521	12.7246	13.614	13.9241	16.0374	15.3265	13.0543	13.6661	15.3032	13.5202	13.5647	16.4919	16.052	12.7614	12.9363	11.4806	14.7783	11.1724	9.8476	11.6115	11.6078	14.3801	11.8382	11.9799	14.7313	12.7372	12.3522	13.247	12.4431	15.1092	12.0868	10.7104	11.2285	14.3018	12.8529	11.6971	13.663	13.3513	13.7812	14.1388	12.6321	14.0341	14.244	15.2259	12.5738
9	14.5007	14.4148	14.919	13.568	15.2244	15.3997	16.2911	18.5671	17.9309	15.3385	15.5491	18.1317	15.7695	15.2374	19.7071	18.5384	14.6847	15.2266	13.6251	17.469	13.941	12.1041	14.4936	14.5179	17.5023	14.4474	14.3249	18.0412	16.2928	15.4705	16.3255	15.6572	18.6483	14.9275	13.2041	13.9221	16.9266	15.8711	14.1851	16.9586	16.1998	16.8715	17.7607	15.6451	17.4129	17.632	18.7489	15.5874
12	16.2739	16.1172	17.2479	15.0324	17.2234	17.3057	18.2496	20.7281	20.5303	17.278	17.5398	20.4989	17.7333	17.1463	22.2801	21.3469	16.3534	17.4241	15.2464	19.9613	16.544	14.4839	16.9747	17.0368	20.5106	16.8329	17.3224	21.0333	18.7806	18.337	18.7558	17.9944	22.3267	17.2502	15.2579	16.3237	20.0862	18.2509	16.9592	19.8923	19.3622	19.6329	20.0687	18.1664	19.9193	20.4469	21.6493	18.3956
15	18.3899	17.76	19.2544	16.5866	19.0732	19.3732	20.1576	23.1385	22.6761	18.3977	19.0501	23.0741	19.7221	19.0146	24.914	23.3116	18.3534	19.3395	17.1593	22.2647	18.8264	17.0555	19.5286	20.0364	24.3139	19.3703	19.4256	24.6671	21.8085	21.3476	21.9412	20.3713	24.7397	20.1758	17.9339	18.7261	23.0775	21.3712	19.3399	23.0175	22.7221	22.9263	22.9789	20.9092	23.0599	23.6128	25.2856	21.5047
18	20.2745	19.2761	21.0858	18.5911	21.0821	21.4053	22.2947	25.4046	24.4886	20.6151	20.9591	25.6078	21.1426	20.8293	27.6227	26.0447	20.7002	21.1448	18.9152	24.7441	21.8333	19.4276	22.0179	22.9406	27.9057	22.2046	21.9086	27.2787	24.5231	23.2791	24.9381	24.0702	28.0891	22.8259	20.4683	21.1206	26.7117	24.2352	22.0368	26.3127	25.5045	26.2059	26.0603	23.8271	26.3872	26.8796	29.2988	24.5969
21	22.3558	20.8347	22.5974	20.4409	22.7645	23.295	24.3574	27.9762	27.0898	22.1755	23.0216	28.1206	23.3798	22.6491	30.2559	27.611	23.0429	22.8087	20.6828	26.7869	24.7111	21.4569	25.152	26.4144	31.8444	25.2181	26.3337	32.0059	27.8651	27.6953	29.9743	27.3392	32.9854	26.5375	23.4158	25.1746	31.4234	27.5543	25.0895	31.0558	29.8176	30.3512	29.6837	27.2848	31.1699	31.1547	33.01	28.495
24	24.2701	23.0826	24.8397	22.1588	25.6124	25.8546	26.8699	30.1433	29.7487	24.5359	25.6231	30.0497	25.9641	25.1478	32.2481	30.6245	24.5131	24.7612	23.1127	29.1951	28.989	25.632	29.1938	30.6499	37.0737	29.4709	30.5457	37.3827	33.4213	32.348	33.9804	30.6583	37.2425	30.509	27.2179	28.9403	35.339	31.0394	29.56	35.1957	34.7229	35.6568	34.4347	31.6313	34.8624	35.779	38.0824	33.0263
27	26.2009	25.0372	27.4514	24.2266	27.411	28.2917	29.1359	33.3327	33.0186	27.3839	28.1212	33.8165	27.7982	28.0928	35.959	32.6045	27.5995	27.3991	25.1772	32.2266	32.8276	29.2987	33.909	35.0409	41.6036	33.336	33.9524	42.0868	37.5489	36.328	39.3734	35.7347	43.5163	34.8957	30.8705	33.3715	40.8758	36.1	33.1619	40.8965	39.1186	40.5633	39.881	35.6836	40.7289	40.8022	42.2655	37.6878
30	27.9257	27.9979	30.7026	26.6305	30.0814	31.1094	32.3987	35.7171	36.0151	29.6129	29.6268	37.435	31.1417	30.9727	38.6868	36.2356	30.0817	29.8806	26.7721	35.322	37.4657	32.8705	38.5018	38.3231	46.3885	38.4593	39.69	47.9151	42.4873	40.6327	43.0984	40.2903	48.4186	39.5076	34.9987	38.5877	47.6664	41.2797	37.7739	45.4807	43.1628	46.9748	45.4628	39.7713	46.1408	46.4343	47.1031	41.8915
33	31.1483	30.8282	32.5075	29.7632	32.82	33.1358	35.4793	40.3416	39.1081	33.7161	33.1734	40.7459	33.8468	34.2092	42.6833	40.3299	32.4462	32.3243	30.0969	38.1926	42.3704	36.5625	42.8413	43.6829	52.3394	42.6821	44.2037	54.0671	47.0804	47.5488	49.1969	45.8724	55.5763	43.9574	40.1498	43.1422	52.6378	47.4656	43.1838	51.0435	49.9374	52.2591	50.0143	45.1397	51.8052	52.3652	52.5934	46.8272
36	34.5115	33.7305	35.8537	32.6576	36.9678	36.7659	38.8817	43.9104	43.5704	37.3405	37.6932	45.0647	37.4256	36.8449	45.8848	43.4783	36.3897	34.6432	33.3323	40.9341	46.7601	41.3107	47.883	49.8477	59.6311	49.3298	49.9642	59.8527	53.5358	53.2386	55.6553	51.7168	63.4151	51.3751	45.1828	49.2842	59.8032	52.2941	49.778	57.3897	56.4873	57.5311	57.7295	51.2269	58.3608	57.9242	59.8578	52.3738
39	37.9909	37.7105	40.0594	35.655	39.9096	41.4593	42.4618	48.6654	48.0164	41.002	41.276	49.3742	40.3862	40.4963	50.5678	48.0716	39.7292	38.0058	37.1446	45.2037	52.8385	46.4489	54.3839	55.2338	66.0877	54.3855	56.8153	66.5785	58.874	61.5099	63.6041	58.8307	70.5873	58.3771	52.05	55.2238	68.8749	59.5454	55.6863	64.7912	62.7043	65.1133	65.1515	59.4789	64.8117	63.8807	66.1524	57.3496
42	41.6504	40.7789	43.6691	39.6013	42.922	45.872	46.2781	53.0997	52.1434	44.5646	45.2531	54.1553	44.4544	45.5749	54.3699	52.2693	44.677	40.9395	39.6974	49.7304	57.1257	53.8394	60.4885	61.9236	71.6906	61.4422	65.2091	71.417	66.0404	67.2989	69.1578	65.2571	76.6274	65.0253	58.3137	61.9912	74.7537	65.3306	62.3158	69.6043	71.0543	71.8643	71.4942	65.7815	71.8335	71.1744	71.9368	65.177
45	45.364	44.1188	46.6205	43.7096	47.9259	49.3867	50.3006	58.1159	57.0389	47.8975	51.6224	58.6971	49.7174	48.3365	59.8309	56.4309	47.6295	44.4161	44.3533	54.4272	63.0099	57.3845	65.5509	67.414	79.8927	68.688	71.0029	78.8757	72.4375	73.3725	73.8535	72.2986	82.7413	69.2909	65.5095	67.1108	79.7878	71.9053	70.1517	76.6929	74.1979	78.3784	78.5565	71.8591	77.1647	77.0987	77.3744	71.4879
48	49.5256	48.2943	51.5603	47.7794	52.0816	54.1042	54.9296	63.3412	61.6328	54.6245	55.9023	64.2864	53.6613	53.2895	64.9347	61.1833	53.1242	47.7533	48.9586	58.8273	67.8591	62.7859	71.131	74.0112	84.4668	75.0637	77.195	82.6434	79.7218	79.495	82.302	77.6183	88.6905	75.8914	70.0837	74.2758	85.9944	77.7269	73.7438	83.7345	80.5623	82.4816	84.1733	75.7475	82.0909	83.0777	83.3366	75.8569
51	53.7973	53.4546	55.9573	52.9834	56.5469	60.8757	59.2682	69.2047	67.4054	58.7083	60.6773	69.6563	57.9988	57.7903	69.0295	66.2535	56.8048	52.3016	53.3265	63.2824	72.6696	68.2709	77.2504	79.1092	90.2472	81.1617	82.5413	88.4571	83.6141	84.144	85.9737	82.7617	92.4729	80.7249	76.3969	79.0723	88.8403	82.0368	79.1962	88.4111	85.0655	88.4096	87.8485	82.7495	86.0508	87.7899	86.6108	79.3628
54	58.1154	57.4185	60.5065	58.9621	60.4884	63.1852	64.431	73.4235	72.0221	65.3482	65.3395	73.9153	62.9889	63.2473	75.5219	71.0952	62.3952	56.8777	58.5934	68.3954	75.8549	71.9216	80.4432	82.8027	92.8593	83.9266	86.6781	91.2149	88.1098	89.0692	90.9552	85.8241	93.6327	83.5676	80.3987	84.2495	92.7054	85.8563	82.2651	91.4475	88.7086	91.3856	90.3199	85.8093	89.2327	91.5668	89.9548	85.1979

## Sheet: Fig 6B-OD450 value
Time（hrs）	Eca109-NEO			Eca109-HOXC6
0	0.244	0.232	0.229	0.219	0.228	0.239
24	0.422	0.452	0.407	0.391	0.408	0.407
48	0.816	0.728	0.703	0.939	0.863	1.022
72	1.026	0.98	0.824	1.131	1.139	1.318
Time（hrs）	TE10-NEO			TE10-HOXC6
0	0.244	0.232	0.229	0.219	0.228	0.239
24	0.371333	0.379	0.376667	0.401333	0.468667	0.470333
48	0.631	0.607333	0.662	0.690333	0.765667	0.916333
72	0.801333	0.827	0.804	0.927	0.900667	0.869667

## Sheet: Fig 6C-colony formation
Number of clonies
Eca109-NEO	Eca109-HOXC6
96	164
99	147
100	161
Number of clonies
TE10-NEO	TE10-HOXC6
167	186
172	192
160	198
