# Supplementary material for: HOXC6 promotes migration, invasion and proliferation of esophageal squamous cell carcinoma cells via modulating expression of genes involved in malignant phenotypes
Source: PeerJ. 2019 Mar 14;7:e6607. doi: 10.7717/peerj.6607 (PMC6421064; doi:10.7717/peerj.6607)
Supplement: Supplemental Information 1 [file peerj-07-6607-s001.zip › raw data/Figure 7/Fig 7C.xls]

## Sheet: Sheet1
gene	Rative mRNA expression level （Eca109-HOXC6/Eca109-NEO）		gene	Rative mRNA expression level （TE10-HOXC6/TE10-NEO）
SAMD9	42.756		SPARC	11.072
AKAP9	35.342		FN1	4.989
BRCA2	28.682		INHBA	4.349
CFH	8.743		WNT6	3.293
JAK2	7.752		SGK1	3.012
MCTP1	6.275		SEMA3C	2.848
SATB1	5.617		HEY1	2.146
MMP14	5.042		SMAD9	1.646
SEMA3C	4.439		SATB1	1.942
ANXA10	4.326		MMP14	1.558
DAPP1	3.842		MCTP1	1.502
SGK1	3.318		AKAP9	1.225
SMAD9	3.169		JAK2	1.11
HEY1	2.786		SAMD9	0.966
INHBA	2.10456		ANXA10	0.95
FN1	1.851		BRCA2	0.919
SPARC	1.403		DAPP1	0.843
WNT6	0.791		CFH	0.842
